# Supplementary material for: A microRNA molecular modeling extension for prediction of colorectal cancer treatment
Source: BMC Cancer. 2015 Jun 18;15:472. doi: 10.1186/s12885-015-1437-0 (PMC4470004; doi:10.1186/s12885-015-1437-0)
Supplement: Additional file 1: — Validated miRNA target with literature reference. [file 12885_2015_1437_MOESM1_ESM.csv]

Supplementary Information1:	validated miRNA target with literature reference.	Each gene in the model is associated with the unique Ensemble-ID.
miRNA(ID)	Target	Reference (pubmed ID)
mir-376b(MI0002466)
	ENSG00000196839	17322061
mir-376a-2(MI0003529)
mir-376a-1(MI0000784)
mir-375(MI0000783)
	ENSG00000129965	18591395
	ENSG00000152256	18591395
	ENSG00000112062	15806104
	ENSG00000140992	18591395
	ENSG00000096968	15806104
	ENSG00000105810	19843643
	ENSG00000006831	15806104
	ENSG00000026025	19843643
	ENSG00000168036	18433021
	ENSG00000152256	20215506
	ENSG00000137693	20226166
	ENSG00000096968	20548334
	ENSG00000169194	21278735
	ENSG00000130816	21269386
	ENSG00000150593	21088996
	ENSG00000101076	21294859
	ENSG00000133216	21291493
	ENSG00000067560	20584986
	ENSG00000142208	20215506
	ENSG00000140992	20215506
	ENSG00000176697	20584986
	ENSG00000091831	20978187
	ENSG00000132170	21291493
	ENSG00000115008	20947516
	ENSG00000102882	21291493
mir-378b(MI0014154)
mir-378(MI0000786)
	ENSG00000136826	16236258
	ENSG00000091831	20078964
	ENSG00000171862	19175831
	ENSG00000108379	16236258
	ENSG00000082175	20078964
	ENSG00000107882	19022373
	ENSG00000164938	16236258
	ENSG00000113384	16236258
	ENSG00000170345	16236258
	ENSG00000115008	19917630
	ENSG00000131791	16236258
	ENSG00000096968	17976518
	ENSG00000116478	16236258
	ENSG00000068024	16236258
	ENSG00000157168	16236258
	ENSG00000124882	16236258
	ENSG00000107882	18077375
	ENSG00000134982	16236258
	ENSG00000164305	18077375
	ENSG00000112715	18320040
	ENSG00000135862	16236258
	ENSG00000101412	19175831
	ENSG00000155846	20889127
	ENSG00000110092	21242960
	ENSG00000115758	20432256
	ENSG00000141510	20078964
	ENSG00000141736	21242960
	ENSG00000136997	21242960
	ENSG00000106366	20353610
	ENSG00000132170	20484008
mir-377(MI0000785)
	ENSG00000112096	18716028
	ENSG00000175175	18716028
	ENSG00000187098	20036482
	ENSG00000164951	18716028
	ENSG00000077498	20036482
	ENSG00000100614	18716028
	ENSG00000100292	21106538
	ENSG00000149269	18716028
	ENSG00000123143	18716028
	ENSG00000124762	18716028
mir-376c(MI0000776)
	ENSG00000196839	17322061
	ENSG00000123612	21224400
mir-379(MI0000787)
	ENSG00000019991	19396864
	ENSG00000186575	19396864
	ENSG00000197461	19396864
	ENSG00000068305	19197241
	ENSG00000147889	19396864
mir-378c(MI0015825)
mir-580(MI0003587)
mir-579(MI0003586)
	ENSG00000136869	20435889
	ENSG00000100906	20435889
	ENSG00000232810	20435889
mir-520c(MI0003158)
	ENSG00000041982	18373886
	ENSG00000168036	21324318
	ENSG00000197919	21324318
mir-520d(MI0003164)
	ENSG00000141736	19432961
mir-576(MI0003583)
mir-575(MI0003582)
	ENSG00000107882	19022373
mir-578(MI0003585)
mir-577(MI0003584)
mir-519b(MI0003151)
mir-519c(MI0003148)
	ENSG00000142208	20233879
	ENSG00000066044	19088191
	ENSG00000019991	20233879
	ENSG00000100644	20233879
mir-519a-1(MI0003178)
	ENSG00000078900	21274007
	ENSG00000137693	21274007
	ENSG00000064393	21274007
	ENSG00000149311	21274007
	ENSG00000171791	21274007
	ENSG00000164305	21274007
	ENSG00000124762	21274007
	ENSG00000114737	21274007
	ENSG00000116717	21274007
mir-519a-2(MI0003182)
mir-520a(MI0003149)
mir-520b(MI0003155)
	ENSG00000143839	19309508
	ENSG00000117335	20574151
	ENSG00000204592	19109132
mir-519d(MI0003162)
mir-519e(MI0003145)
	ENSG00000118971	17849003
	ENSG00000160791	18552348
	ENSG00000197081	18602895
	ENSG00000105810	19435910
	ENSG00000143437	17045424
	ENSG00000125538	18552348
	ENSG00000159216	19890372
	ENSG00000185338	17934639
	ENSG00000136689	18552348
	ENSG00000137834	18189265
	ENSG00000171862	19672202
	ENSG00000091831	17711579
	ENSG00000146648	18552348
	ENSG00000109471	18552348
	ENSG00000179388	20156358
	ENSG00000137265	19047678
	ENSG00000135862	16236258
	ENSG00000106991	19538464
	ENSG00000150457	17711579
	ENSG00000104365	18408758
	ENSG00000164399	18552348
	ENSG00000146648	20097187
	ENSG00000121594	19819280
	ENSG00000136997	19530237
	ENSG00000010810	18552348
	ENSG00000172936	18408758
	ENSG00000136826	16236258
	ENSG00000125084	19336450
	ENSG00000113520	18552348
	ENSG00000135446	20080666
	ENSG00000114013	19819280
	ENSG00000108379	16236258
	ENSG00000147889	17674361
	ENSG00000116016	18316553
	ENSG00000091831	20078964
	ENSG00000168646	19336450
	ENSG00000136634	18552348
	ENSG00000141510	18552348
	ENSG00000100644	18316553
	ENSG00000164938	16236258
	ENSG00000082175	20078964
	ENSG00000113384	16236258
	ENSG00000110324	18552348
	ENSG00000168040	19513126
	ENSG00000153707	17674361
	ENSG00000131791	16236258
	ENSG00000196126	18552348
	ENSG00000136997	18314482
	ENSG00000170345	16236258
	ENSG00000137869	20054641
	ENSG00000120738	19307576
	ENSG00000116478	16236258
	ENSG00000115966	17849003
	ENSG00000171862	20080666
	ENSG00000136997	18802929
	ENSG00000146648	19493678
	ENSG00000068024	16236258
	ENSG00000124762	19890372
	ENSG00000136634	19307576
	ENSG00000157168	16236258
	ENSG00000196396	17849003
	ENSG00000029559	19795981
	ENSG00000124882	16236258
	ENSG00000196611	19487542
	ENSG00000091831	17312270
	ENSG00000185591	19307576
	ENSG00000129757	19589872
	ENSG00000112096	19487542
	ENSG00000100644	17045424
	ENSG00000130203	18552348
	ENSG00000164305	19890372
	ENSG00000097007	19074828
	ENSG00000134982	16236258
mir-3908(MI0016412)
mir-500b(MI0015903)
mir-3188(MI0014232)
mir-922(MI0005714)
	ENSG00000101412	17573847
mir-500a(MI0003184)
mir-523(MI0003153)
mir-522(MI0003177)
mir-521-2(MI0003163)
mir-521-1(MI0003176)
mir-520h(MI0003175)
	ENSG00000204287	19523330
	ENSG00000136997	19435428
	ENSG00000163513	19435428
	ENSG00000112715	18320040
	ENSG00000137834	18189265
	ENSG00000113575	20501832
	ENSG00000122691	20501832
mir-520g(MI0003166)
	ENSG00000112715	18320040
mir-520f(MI0003146)
mir-520e(MI0003143)
	ENSG00000117335	20574151
mir-4276(MI0015882)
mir-525(MI0003152)
mir-524(MI0003160)
mir-3117(MI0014130)
mir-24-2(MI0000081)
mir-4299(MI0015829)
mir-154(MI0000480)
	ENSG00000136997	18451220
mir-153-2(MI0000464)
mir-214(MI0000290)
	ENSG00000142208	18199536
	ENSG00000136997	19435428
	ENSG00000171862	18199536
	ENSG00000163513	19435428
	ENSG00000122691	19029138
	ENSG00000129152	19818710
	ENSG00000107882	17220889
	ENSG00000172936	20302635
	ENSG00000104365	20400975
	ENSG00000171862	20548023
	ENSG00000136997	20716115
	ENSG00000107643	19859982
	ENSG00000124762	20534588
	ENSG00000164867	19733659
	ENSG00000171862	21228352
	ENSG00000112715	21080911
	ENSG00000034152	19859982
	ENSG00000213281	20534588
	ENSG00000118971	20498046
	ENSG00000177606	20498046
	ENSG00000071564	20498046
	ENSG00000136826	20498046
mir-215(MI0000291)
	ENSG00000141510	19074876
	ENSG00000124762	19074875
	ENSG00000135679	19074875
	ENSG00000141510	19074875
	ENSG00000124762	18810376
	ENSG00000077264	18810376
mir-211(MI0000287)
	ENSG00000172936	20302635
	ENSG00000154188	20378606
	ENSG00000197081	21109473
	ENSG00000163513	21109473
	ENSG00000102908	21109473
	ENSG00000187098	21072171
mir-212(MI0000288)
	ENSG00000135346	18716288
	ENSG00000118260	20613834
	ENSG00000100985	21057503
	ENSG00000132155	20613834
	ENSG00000136997	21053104
	ENSG00000176697	20307261
	ENSG00000117394	20388802
	ENSG00000138798	20856931
	ENSG00000118260	20307261
	ENSG00000146648	20856931
	ENSG00000102882	20307261
	ENSG00000149177	20856931
	ENSG00000100784	20307261
	ENSG00000139687	21329664
	ENSG00000113070	20856931
	ENSG00000176697	20711185
	ENSG00000118260	21059906
mir-208b(MI0005570)
	ENSG00000197616	19726871
	ENSG00000092054	19726871
	ENSG00000204592	20447577
mir-210(MI0000286)
	ENSG00000116016	19652553
	ENSG00000196396	19826008
	ENSG00000100644	18316553
	ENSG00000171119	17606841
	ENSG00000176697	19826008
	ENSG00000131408	19141645
	ENSG00000112242	18059191
	ENSG00000136997	19652553
	ENSG00000064012	19721136
	ENSG00000100644	18624759
	ENSG00000100033	17606841
	ENSG00000130427	18492109
	ENSG00000164305	19808020
	ENSG00000003402	17606841
	ENSG00000165806	19808020
	ENSG00000135503	19520079
	ENSG00000143590	18417479
	ENSG00000112242	19864316
	ENSG00000146648	19493678
	ENSG00000100644	19141645
	ENSG00000133740	17606841
	ENSG00000100644	19782034
	ENSG00000116016	18316553
	ENSG00000150457	17606841
	ENSG00000112242	20308562
	ENSG00000049130	20431067
	ENSG00000138685	20489169
	ENSG00000136997	20716115
	ENSG00000143590	20837903
	ENSG00000111276	20975375
	ENSG00000101017	21388516
	ENSG00000130829	21253009
	ENSG00000112715	18755890
	ENSG00000112715	19826008
	ENSG00000196396	20837903
	ENSG00000176171	20732359
	ENSG00000181555	20436681
	ENSG00000135318	20732359
	ENSG00000178568	21253009
	ENSG00000112242	19826008
	ENSG00000137193	19782034
	ENSG00000100644	20308562
	ENSG00000112715	21253009
	ENSG00000181555	20732359
	ENSG00000135503	19826008
	ENSG00000134982	19826008
	ENSG00000181555	18539147
mir-148a(MI0000253)
	ENSG00000136997	19435428
	ENSG00000163513	19435428
	ENSG00000105810	18768788
	ENSG00000112242	18768788
	ENSG00000136997	18768788
	ENSG00000172575	20483747
	ENSG00000141510	20504344
	ENSG00000239732	21068402
	ENSG00000116016	21081659
	ENSG00000130816	21358093
	ENSG00000112715	19953537
	ENSG00000134982	19701500
	ENSG00000101384	21205300
	ENSG00000130816	18314617
	ENSG00000100784	20406806
	ENSG00000187098	20644734
	ENSG00000164342	21068402
	ENSG00000157404	18378853
	ENSG00000136869	21068402
	ENSG00000168036	19701500
	ENSG00000049130	20820187
	ENSG00000134982	21068402
	ENSG00000204592	21068402
	ENSG00000147889	20146264
	ENSG00000197919	21068402
	ENSG00000136244	20146264
	ENSG00000168036	21358093
	ENSG00000136244	21068402
mir-147b(MI0005544)
mir-149(MI0000478)
	ENSG00000012048	19950226
	ENSG00000167779	19950226
	ENSG00000139618	19950226
	ENSG00000134982	16236258
	ENSG00000129965	19950226
	ENSG00000141510	19950226
	ENSG00000135862	16236258
	ENSG00000123268	19950226
	ENSG00000108270	19082544
	ENSG00000136826	16236258
	ENSG00000108379	16236258
	ENSG00000149311	19950226
	ENSG00000136997	19082544
	ENSG00000124762	19950226
	ENSG00000132646	19950226
	ENSG00000136997	18451220
	ENSG00000164938	16236258
	ENSG00000113384	16236258
	ENSG00000170345	16236258
	ENSG00000131791	16236258
	ENSG00000116478	16236258
	ENSG00000140443	19950226
	ENSG00000139687	19950226
	ENSG00000068024	16236258
	ENSG00000124882	16236258
	ENSG00000157168	16236258
	ENSG00000115461	19950226
	ENSG00000178568	20420713
	ENSG00000101412	20623644
	ENSG00000142208	20623644
	ENSG00000171791	19082544
mir-148b(MI0000811)
	ENSG00000239732	21068402
mir-151(MI0000809)
	ENSG00000070831	20305651
	ENSG00000070831	20812359
	ENSG00000096968	20445018
	ENSG00000169398	20305651
	ENSG00000136238	20305651
	ENSG00000169398	20812359
	ENSG00000136238	20812359
	ENSG00000057252	20445018
	ENSG00000126561	20445018
mir-150(MI0000479)
	ENSG00000096968	18508790
	ENSG00000136634	19823581
	ENSG00000187266	19264517
	ENSG00000118513	19264517
	ENSG00000121858	18006822
	ENSG00000118513	19615744
	ENSG00000118513	18667440
	ENSG00000120889	18006822
	ENSG00000135446	18006822
	ENSG00000140285	19177201
	ENSG00000096968	17976518
	ENSG00000135446	20086245
	ENSG00000105810	20086245
	ENSG00000107968	18006822
	ENSG00000118513	19349957
	ENSG00000143466	19177201
	ENSG00000130427	18539114
	ENSG00000110092	20086245
	ENSG00000198001	18006822
	ENSG00000097007	19074828
	ENSG00000136997	18066065
	ENSG00000122877	20067763
	ENSG00000118513	18539114
	ENSG00000101412	20049626
	ENSG00000171791	19284987
	ENSG00000118513	18539110
	ENSG00000112242	20049626
	ENSG00000164305	18006822
	ENSG00000111276	19264517
	ENSG00000110092	19074548
	ENSG00000118513	19892940
	ENSG00000165806	18006822
	ENSG00000130427	19264517
	ENSG00000118513	18814950
	ENSG00000118513	17923094
	ENSG00000154229	19117988
	ENSG00000101412	20428827
	ENSG00000118513	20460641
	ENSG00000017427	20497147
	ENSG00000118513	20813039
	ENSG00000168036	20937217
	ENSG00000118513	21079614
	ENSG00000136238	19892940
mir-217(MI0000293)
	ENSG00000150907	19786632
	ENSG00000171862	19543271
	ENSG00000096717	19786632
	ENSG00000105329	19543271
	ENSG00000133703	20675343
	ENSG00000100292	21106538
	ENSG00000142208	20675343
mir-218-1(MI0000294)
	ENSG00000089685	21385904
	ENSG00000112715	20844033
	ENSG00000196878	17998940
	ENSG00000100985	20933503
	ENSG00000196878	20163849
	ENSG00000108821	19913496
	ENSG00000101384	19890957
	ENSG00000167193	19767772
	ENSG00000089159	21159652
	ENSG00000109320	20933503
	ENSG00000169242	17998940
	ENSG00000143466	20933503
	ENSG00000104365	20933503
	ENSG00000112715	21385766
	ENSG00000197122	19767772
	ENSG00000105647	20844033
mir-940(MI0005762)
mir-4268(MI0015874)
mir-4301(MI0015828)
mir-582(MI0003589)
	ENSG00000112242	19864316
	ENSG00000166949	21063788
	ENSG00000137834	21063788
	ENSG00000120693	21063788
	ENSG00000105329	21063788
mir-3910-1(MI0016414)
mir-581(MI0003588)
mir-4270(MI0015878)
mir-3907(MI0016410)
mir-4269(MI0015875)
mir-1972-1(MI0009982)
mir-1972-2(MI0015977)
mir-3158-2(MI0014187)
mir-1908(MI0008329)
mir-1909(MI0008330)
	ENSG00000148400	21042738
mir-1910(MI0008331)
mir-1911(MI0008332)
mir-1912(MI0008333)
mir-1913(MI0008334)
mir-1914(MI0008335)
mir-1915(MI0008336)
mir-3160-1(MI0014189)
mir-3692(MI0016093)
mir-3156-3(MI0014242)
mir-3156-2(MI0014230)
mir-3158-1(MI0014186)
mir-584(MI0003591)
	ENSG00000147889	19396864
	ENSG00000019991	19396864
	ENSG00000186575	19396864
	ENSG00000197461	19396864
	ENSG00000067900	21119662
	ENSG00000157404	20227111
mir-3157(MI0014185)
mir-1302-8(MI0006369)
mir-583(MI0003590)
mir-1302-9(MI0015978)
mir-3713(MI0016134)
mir-1321(MI0006652)
mir-615(MI0003628)
mir-614(MI0003627)
mir-611(MI0003624)
mir-610(MI0003623)
mir-613(MI0003626)
	ENSG00000072310	21310851
mir-612(MI0003625)
	ENSG00000124762	20417621
	ENSG00000141510	20417621
mir-607(MI0003620)
mir-606(MI0003619)
mir-609(MI0003622)
mir-608(MI0003621)
	ENSG00000086758	19851984
	ENSG00000136244	21209110
	ENSG00000070831	21149267
mir-3690(MI0016091)
mir-1197(MI0006656)
mir-1322(MI0006653)
mir-3929(MI0016439)
mir-3928(MI0016438)
mir-3935(MI0016591)
mir-1323(MI0003786)
mir-3937(MI0016593)
mir-3936(MI0016592)
mir-3939(MI0016596)
mir-3938(MI0016594)
mir-3941(MI0016598)
mir-3940(MI0016597)
mir-876(MI0005542)
mir-941-2(MI0005764)
mir-941-1(MI0005763)
mir-941-4(MI0005766)
mir-875(MI0005541)
mir-943(MI0005768)
mir-942(MI0005767)
mir-1178(MI0006271)
mir-944(MI0005769)
mir-1180(MI0006273)
mir-1179(MI0006272)
	ENSG00000134323	20809117
mir-4279(MI0015887)
mir-3159(MI0014188)
mir-4281(MI0015885)
mir-4282(MI0015890)
mir-4283-1(MI0015892)
mir-4283-2(MI0015982)
mir-3129(MI0014146)
mir-548f-2(MI0006375)
mir-3130-2(MI0014148)
mir-3131(MI0014151)
mir-3132(MI0014152)
mir-3133(MI0014153)
mir-3134(MI0014155)
mir-548f-1(MI0006374)
mir-3136(MI0014158)
mir-3137(MI0014160)
mir-3186(MI0014229)
mir-548x(MI0014244)
mir-548w(MI0014222)
mir-3187(MI0014231)
mir-548o(MI0006402)
	ENSG00000159216	19890372
	ENSG00000171862	19672202
	ENSG00000136689	18552348
	ENSG00000091831	17711579
	ENSG00000137265	19047678
	ENSG00000146648	18552348
	ENSG00000104365	18408758
	ENSG00000135862	16236258
	ENSG00000106991	19538464
	ENSG00000109471	18552348
	ENSG00000150457	17711579
	ENSG00000172936	18408758
	ENSG00000179388	20156358
	ENSG00000136997	19530237
	ENSG00000125084	19336450
	ENSG00000136826	16236258
	ENSG00000164399	18552348
	ENSG00000121594	19819280
	ENSG00000108379	16236258
	ENSG00000010810	18552348
	ENSG00000116016	18316553
	ENSG00000146648	20097187
	ENSG00000168646	19336450
	ENSG00000113520	18552348
	ENSG00000147889	17674361
	ENSG00000114013	19819280
	ENSG00000100644	18316553
	ENSG00000135446	20080666
	ENSG00000091831	20078964
	ENSG00000164938	16236258
	ENSG00000136634	18552348
	ENSG00000113384	16236258
	ENSG00000141510	18552348
	ENSG00000136997	18314482
	ENSG00000168040	19513126
	ENSG00000153707	17674361
	ENSG00000131791	16236258
	ENSG00000082175	20078964
	ENSG00000120738	19307576
	ENSG00000170345	16236258
	ENSG00000110324	18552348
	ENSG00000136997	18802929
	ENSG00000116478	16236258
	ENSG00000196126	18552348
	ENSG00000115966	17849003
	ENSG00000146648	19493678
	ENSG00000137869	20054641
	ENSG00000136634	19307576
	ENSG00000068024	16236258
	ENSG00000157168	16236258
	ENSG00000196611	19487542
	ENSG00000124882	16236258
	ENSG00000196396	17849003
	ENSG00000171862	20080666
	ENSG00000091831	17312270
	ENSG00000124762	19890372
	ENSG00000185591	19307576
	ENSG00000029559	19795981
	ENSG00000112096	19487542
	ENSG00000100644	17045424
	ENSG00000097007	19074828
	ENSG00000129757	19589872
	ENSG00000197081	18602895
	ENSG00000134982	16236258
	ENSG00000105810	19435910
	ENSG00000130203	18552348
	ENSG00000118971	17849003
	ENSG00000143437	17045424
	ENSG00000164305	19890372
	ENSG00000160791	18552348
	ENSG00000185338	17934639
	ENSG00000125538	18552348
	ENSG00000137834	18189265
	ENSG00000147889	20013897
	ENSG00000172936	20302635
	ENSG00000105327	20388800
	ENSG00000017427	20497147
	ENSG00000084774	20528768
	ENSG00000138685	20564181
	ENSG00000134323	20809117
	ENSG00000142208	20816946
	ENSG00000087088	20924637
	ENSG00000101412	20930934
	ENSG00000150457	21062812
mir-548n(MI0006399)
	ENSG00000114013	19819280
	ENSG00000135446	20080666
	ENSG00000100644	18316553
	ENSG00000164938	16236258
	ENSG00000136634	18552348
	ENSG00000091831	20078964
	ENSG00000141510	18552348
	ENSG00000113384	16236258
	ENSG00000168040	19513126
	ENSG00000136997	18314482
	ENSG00000170345	16236258
	ENSG00000110324	18552348
	ENSG00000153707	17674361
	ENSG00000131791	16236258
	ENSG00000082175	20078964
	ENSG00000120738	19307576
	ENSG00000116478	16236258
	ENSG00000196126	18552348
	ENSG00000115966	17849003
	ENSG00000146648	19493678
	ENSG00000136997	18802929
	ENSG00000068024	16236258
	ENSG00000137869	20054641
	ENSG00000136634	19307576
	ENSG00000157168	16236258
	ENSG00000196396	17849003
	ENSG00000171862	20080666
	ENSG00000196611	19487542
	ENSG00000124882	16236258
	ENSG00000091831	17312270
	ENSG00000124762	19890372
	ENSG00000185591	19307576
	ENSG00000029559	19795981
	ENSG00000112096	19487542
	ENSG00000100644	17045424
	ENSG00000134982	16236258
	ENSG00000097007	19074828
	ENSG00000129757	19589872
	ENSG00000130203	18552348
	ENSG00000118971	17849003
	ENSG00000105810	19435910
	ENSG00000197081	18602895
	ENSG00000143437	17045424
	ENSG00000164305	19890372
	ENSG00000185338	17934639
	ENSG00000160791	18552348
	ENSG00000125538	18552348
	ENSG00000137834	18189265
	ENSG00000159216	19890372
	ENSG00000171862	19672202
	ENSG00000136689	18552348
	ENSG00000091831	17711579
	ENSG00000135862	16236258
	ENSG00000106991	19538464
	ENSG00000137265	19047678
	ENSG00000146648	18552348
	ENSG00000104365	18408758
	ENSG00000109471	18552348
	ENSG00000150457	17711579
	ENSG00000179388	20156358
	ENSG00000136997	19530237
	ENSG00000172936	18408758
	ENSG00000136826	16236258
	ENSG00000164399	18552348
	ENSG00000125084	19336450
	ENSG00000121594	19819280
	ENSG00000010810	18552348
	ENSG00000146648	20097187
	ENSG00000108379	16236258
	ENSG00000116016	18316553
	ENSG00000113520	18552348
	ENSG00000147889	17674361
	ENSG00000168646	19336450
	ENSG00000147889	20013897
	ENSG00000172936	20302635
	ENSG00000105327	20388800
	ENSG00000017427	20497147
	ENSG00000084774	20528768
	ENSG00000138685	20564181
	ENSG00000134323	20809117
	ENSG00000142208	20816946
	ENSG00000087088	20924637
	ENSG00000101412	20930934
	ENSG00000150457	21062812
mir-548q(MI0010637)
mir-548p(MI0006420)
mir-548t(MI0014164)
mir-548s(MI0014141)
mir-548v(MI0014174)
mir-548u(MI0014168)
mir-3684(MI0016085)
mir-885(MI0005560)
	ENSG00000141510	21233845
	ENSG00000123374	21233845
mir-3127(MI0014144)
mir-3683(MI0016084)
mir-877(MI0005561)
	ENSG00000029559	19795981
mir-3675(MI0016076)
mir-3180-5(MI0016409)
mir-3677(MI0016078)
mir-3678(MI0016079)
mir-3671(MI0016072)
mir-3672(MI0016073)
mir-3673(MI0016074)
mir-1470(MI0007075)
mir-3679(MI0016080)
mir-548h-2(MI0006412)
mir-18a(MI0000072)
	ENSG00000120833	15944709
	ENSG00000175354	15944709
	ENSG00000100644	18632605
	ENSG00000007866	15944709
	ENSG00000136997	19706389
	ENSG00000136997	18632605
	ENSG00000101346	15944709
	ENSG00000101412	19175831
	ENSG00000169032	15944709
	ENSG00000128342	15944709
	ENSG00000136997	19672269
	ENSG00000171862	19175831
	ENSG00000101412	15944709
	ENSG00000159216	19114653
	ENSG00000007968	15944709
	ENSG00000176697	19416898
	ENSG00000173039	15944709
	ENSG00000148926	15944709
	ENSG00000170345	18445216
	ENSG00000112242	15944709
	ENSG00000085511	15944709
	ENSG00000104765	15944709
	ENSG00000079387	15944709
	ENSG00000133740	15944709
	ENSG00000166913	15944709
	ENSG00000102908	15944709
	ENSG00000171862	18429962
	ENSG00000182578	15944709
	ENSG00000165029	15944709
	ENSG00000166225	15944709
	ENSG00000136997	15944709
	ENSG00000133703	19372139
	ENSG00000103653	15944709
	ENSG00000091831	20080637
	ENSG00000151247	15944709
	ENSG00000096717	15944709
	ENSG00000101412	18025036
	ENSG00000134323	20080637
	ENSG00000116106	15944709
	ENSG00000134323	15944709
	ENSG00000091831	19027010
	ENSG00000136997	17943719
	ENSG00000101412	19066217
	ENSG00000111087	19351822
	ENSG00000139687	21388952
	ENSG00000091831	19684618
	ENSG00000171862	20008935
	ENSG00000141510	21388952
	ENSG00000112715	21388952
	ENSG00000181555	21388952
mir-18b(MI0001518)
	ENSG00000007968	15944709
	ENSG00000171862	19175831
	ENSG00000173039	15944709
	ENSG00000148926	15944709
	ENSG00000112242	15944709
	ENSG00000100644	17045424
	ENSG00000085511	15944709
	ENSG00000104765	15944709
	ENSG00000133740	15944709
	ENSG00000143437	17045424
	ENSG00000079387	15944709
	ENSG00000166913	15944709
	ENSG00000102908	15944709
	ENSG00000182578	15944709
	ENSG00000165029	15944709
	ENSG00000166225	15944709
	ENSG00000136997	15944709
	ENSG00000103653	15944709
	ENSG00000151247	15944709
	ENSG00000096717	15944709
	ENSG00000116106	15944709
	ENSG00000134323	15944709
	ENSG00000120833	15944709
	ENSG00000175354	15944709
	ENSG00000007866	15944709
	ENSG00000101346	15944709
	ENSG00000169032	15944709
	ENSG00000128342	15944709
	ENSG00000101412	15944709
	ENSG00000101412	19175831
	ENSG00000101412	19034270
	ENSG00000146648	20818338
mir-19a(MI0000073)
	ENSG00000110092	19538740
	ENSG00000134323	20080637
	ENSG00000151615	14697198
	ENSG00000100644	18632605
	ENSG00000101412	19175831
	ENSG00000168610	19713220
	ENSG00000136997	20008931
	ENSG00000171862	14697198
	ENSG00000136997	18632605
	ENSG00000171862	19175831
	ENSG00000198719	14697198
	ENSG00000176697	14697198
	ENSG00000106991	18460397
	ENSG00000153094	18728182
	ENSG00000106004	14697198
	ENSG00000171862	18460397
	ENSG00000168610	18728182
	ENSG00000168610	14697198
	ENSG00000185338	18728182
	ENSG00000128342	14697198
	ENSG00000171862	18429962
	ENSG00000170365	14697198
	ENSG00000185920	19196975
	ENSG00000134323	14697198
	ENSG00000164690	19196975
	ENSG00000110092	20133739
	ENSG00000148400	14697198
	ENSG00000101412	14697198
	ENSG00000091831	20080637
	ENSG00000136997	17943719
	ENSG00000101412	19066217
	ENSG00000111087	19351822
	ENSG00000136997	20380575
	ENSG00000171862	20857258
	ENSG00000121879	20505335
	ENSG00000178568	19885849
	ENSG00000058085	21200023
	ENSG00000142208	20857258
	ENSG00000153234	19885849
	ENSG00000160712	19713220
	ENSG00000134352	19713220
mir-19b-1(MI0000074)
mir-208a(MI0000251)
	ENSG00000092054	19726871
	ENSG00000197616	17379774
	ENSG00000092054	17379774
	ENSG00000197616	19726871
mir-16-1(MI0000070)
	ENSG00000112242	20049626
	ENSG00000171791	20687796
	ENSG00000143384	20643754
	ENSG00000112715	19144909
	ENSG00000113525	17941951
	ENSG00000141510	19626115
	ENSG00000110092	18701644
	ENSG00000173039	19997496
	ENSG00000066044	20626035
	ENSG00000110092	20309880
	ENSG00000136487	20668074
	ENSG00000171791	19232449
	ENSG00000110092	20633552
	ENSG00000118260	21345728
	ENSG00000110092	19944013
	ENSG00000171791	20008792
	ENSG00000133216	20154725
	ENSG00000171791	17683260
	ENSG00000149311	19536137
	ENSG00000149311	20668064
	ENSG00000171791	20428827
	ENSG00000101966	21336967
	ENSG00000110092	19784778
	ENSG00000109320	21081469
	ENSG00000232810	18423387
	ENSG00000170312	19738602
	ENSG00000135218	17379065
	ENSG00000096968	17976518
	ENSG00000171791	19269153
	ENSG00000110092	18483394
	ENSG00000139687	20049626
	ENSG00000139687	20643754
	ENSG00000141510	20049626
	ENSG00000105173	18701644
	ENSG00000105976	20309880
	ENSG00000105810	18701644
	ENSG00000105173	19944013
	ENSG00000141510	21192009
	ENSG00000140285	19177201
	ENSG00000164305	20008792
	ENSG00000109670	15766526
	ENSG00000100644	20154725
	ENSG00000065559	17683260
	ENSG00000164045	19536137
	ENSG00000141510	20668064
	ENSG00000157404	20008792
	ENSG00000101412	20428827
	ENSG00000112576	18701644
	ENSG00000171791	21336967
	ENSG00000158477	19784778
	ENSG00000122691	20154725
	ENSG00000100906	21081469
	ENSG00000143466	19177201
	ENSG00000112242	20428827
	ENSG00000139687	20428827
	ENSG00000123374	19738602
	ENSG00000073756	21081469
	ENSG00000171791	20643754
	ENSG00000126561	20008792
	ENSG00000141510	20428827
	ENSG00000171791	20049626
	ENSG00000165119	18854308
	ENSG00000171791	17941951
	ENSG00000101412	20049626
	ENSG00000110092	19250063
	ENSG00000101412	20643754
	ENSG00000073756	18854308
	ENSG00000115415	20329552
mir-16-2(MI0000115)
mir-17(MI0000071)
	ENSG00000130427	17586726
	ENSG00000137869	19088369
	ENSG00000110092	18695042
	ENSG00000153094	18329372
	ENSG00000101412	18025036
	ENSG00000137801	16878133
	ENSG00000102908	15944709
	ENSG00000136997	17325905
	ENSG00000113575	19597473
	ENSG00000112715	18320040
	ENSG00000182578	15944709
	ENSG00000136997	19806017
	ENSG00000136997	19477219
	ENSG00000012048	19048628
	ENSG00000165029	15944709
	ENSG00000101412	17135249
	ENSG00000171862	19175831
	ENSG00000204217	19390056
	ENSG00000073756	19088369
	ENSG00000136997	17943719
	ENSG00000141510	16878133
	ENSG00000166225	15944709
	ENSG00000136997	15944709
	ENSG00000101412	17218954
	ENSG00000104695	19597473
	ENSG00000134323	19199973
	ENSG00000139687	16461460
	ENSG00000172845	20003307
	ENSG00000166508	19674469
	ENSG00000153094	18728182
	ENSG00000103653	15944709
	ENSG00000124762	19782699
	ENSG00000110092	19477219
	ENSG00000153094	19136465
	ENSG00000124762	18941111
	ENSG00000141510	18521848
	ENSG00000151247	15944709
	ENSG00000103479	18287052
	ENSG00000007968	17135249
	ENSG00000140464	18832181
	ENSG00000136997	17284533
	ENSG00000121966	19631565
	ENSG00000168610	19390056
	ENSG00000138675	19073166
	ENSG00000101412	18644370
	ENSG00000096717	15944709
	ENSG00000134323	17943719
	ENSG00000112715	16878133
	ENSG00000136997	20008931
	ENSG00000182578	17589498
	ENSG00000185920	19196975
	ENSG00000163513	16461460
	ENSG00000124762	19660235
	ENSG00000168610	18728182
	ENSG00000172819	19782699
	ENSG00000141510	19477219
	ENSG00000136997	18941111
	ENSG00000153094	18493594
	ENSG00000116106	15944709
	ENSG00000112242	17135249
	ENSG00000198793	20022054
	ENSG00000150593	19175697
	ENSG00000131759	18832181
	ENSG00000111087	19351822
	ENSG00000101076	19073166
	ENSG00000159216	17589498
	ENSG00000100985	19155294
	ENSG00000134323	15944709
	ENSG00000120833	15944709
	ENSG00000138685	17210683
	ENSG00000112062	19559694
	ENSG00000164690	19196975
	ENSG00000136997	19064005
	ENSG00000111537	17322031
	ENSG00000129757	19660235
	ENSG00000090339	19949084
	ENSG00000185338	18728182
	ENSG00000171791	18941111
	ENSG00000136997	18493594
	ENSG00000175354	15944709
	ENSG00000136997	20014148
	ENSG00000136997	19492978
	ENSG00000171862	19175697
	ENSG00000159216	18832181
	ENSG00000101412	16940181
	ENSG00000136997	19351822
	ENSG00000168610	19073166
	ENSG00000151490	18644370
	ENSG00000136997	17942906
	ENSG00000172216	20003307
	ENSG00000136997	18779589
	ENSG00000075388	17210683
	ENSG00000173039	20144951
	ENSG00000168036	19559694
	ENSG00000153094	18922889
	ENSG00000077238	17322031
	ENSG00000007866	15944709
	ENSG00000101412	16096373
	ENSG00000159216	20003307
	ENSG00000171862	19660235
	ENSG00000007908	19949084
	ENSG00000143839	18647411
	ENSG00000136997	19435428
	ENSG00000101412	18836483
	ENSG00000134323	18493594
	ENSG00000134323	20014148
	ENSG00000110092	19492978
	ENSG00000165168	19155294
	ENSG00000134323	19351822
	ENSG00000100644	18632605
	ENSG00000101346	15944709
	ENSG00000118260	20003307
	ENSG00000137801	18779589
	ENSG00000121966	18647411
	ENSG00000070193	19559694
	ENSG00000124762	18922889
	ENSG00000136997	17765889
	ENSG00000136997	16096373
	ENSG00000136997	19706389
	ENSG00000163513	19435428
	ENSG00000136997	19116113
	ENSG00000136997	18836483
	ENSG00000136997	18451220
	ENSG00000164690	19351822
	ENSG00000136997	18632605
	ENSG00000185338	17934639
	ENSG00000115966	20003307
	ENSG00000136997	19672269
	ENSG00000101412	18607389
	ENSG00000169032	15944709
	ENSG00000136997	15944707
	ENSG00000019991	17210683
	ENSG00000124762	20089119
	ENSG00000125378	19559694
	ENSG00000101412	18922889
	ENSG00000167633	17322031
	ENSG00000103479	17765889
	ENSG00000136997	19690137
	ENSG00000171862	18429962
	ENSG00000136997	18066065
	ENSG00000128342	15944709
	ENSG00000136997	18327259
	ENSG00000112242	20003307
	ENSG00000136997	18583030
	ENSG00000101412	15944709
	ENSG00000101412	17135268
	ENSG00000091831	20080637
	ENSG00000168610	19559694
	ENSG00000140285	19177201
	ENSG00000166508	18922889
	ENSG00000108691	17322031
	ENSG00000110092	19823025
	ENSG00000136997	17624268
	ENSG00000116604	19666108
	ENSG00000134323	19401549
	ENSG00000096968	18773208
	ENSG00000141510	20014148
	ENSG00000118513	19349957
	ENSG00000171862	18327259
	ENSG00000101412	17894887
	ENSG00000126767	20003307
	ENSG00000143839	19502386
	ENSG00000141510	19347736
	ENSG00000137801	18583030
	ENSG00000007968	15944709
	ENSG00000110330	18320056
	ENSG00000112242	17135268
	ENSG00000134323	20080637
	ENSG00000136997	18922889
	ENSG00000125398	17765889
	ENSG00000136997	17608773
	ENSG00000171791	19666108
	ENSG00000173039	15944709
	ENSG00000133703	16878133
	ENSG00000136997	17438130
	ENSG00000175305	19293812
	ENSG00000112242	17894887
	ENSG00000148926	15944709
	ENSG00000164362	19502386
	ENSG00000101412	19148830
	ENSG00000141510	19158830
	ENSG00000112242	15944709
	ENSG00000101412	20049626
	ENSG00000143466	19177201
	ENSG00000159216	18773208
	ENSG00000136997	16878133
	ENSG00000085511	15944709
	ENSG00000188486	19597473
	ENSG00000104765	15944709
	ENSG00000171791	17894887
	ENSG00000171862	18765795
	ENSG00000101412	19806017
	ENSG00000101412	19486339
	ENSG00000136997	19066217
	ENSG00000101412	18521848
	ENSG00000133740	15944709
	ENSG00000112242	20049626
	ENSG00000101412	19175831
	ENSG00000079387	15944709
	ENSG00000166913	15944709
	ENSG00000153094	18700987
	ENSG00000101412	20300951
	ENSG00000091831	20346098
	ENSG00000136997	20380575
	ENSG00000110092	20406904
	ENSG00000124762	20406979
	ENSG00000101412	20428827
	ENSG00000138685	20489169
	ENSG00000101412	20639536
	ENSG00000136997	20851997
	ENSG00000146648	20881268
	ENSG00000136997	20885820
	ENSG00000136997	20980091
	ENSG00000171552	21317924
	ENSG00000124762	20190813
	ENSG00000112096	21203553
	ENSG00000124762	20878079
	ENSG00000012048	20810544
	ENSG00000161638	19460962
	ENSG00000147889	21292160
	ENSG00000125845	21145505
	ENSG00000124762	18212054
	ENSG00000101412	21286312
	ENSG00000153094	21239610
	ENSG00000147889	18719372
	ENSG00000101017	21317924
	ENSG00000109320	21317924
	ENSG00000153234	21067317
	ENSG00000153094	20550935
	ENSG00000112715	20022054
	ENSG00000147889	19477219
	ENSG00000050748	18700987
	ENSG00000124762	18493594
	ENSG00000232810	19949084
	ENSG00000104365	20144951
	ENSG00000077264	20190813
	ENSG00000073282	19608627
	ENSG00000116016	20964835
	ENSG00000087586	20300951
	ENSG00000142208	20504959
	ENSG00000136244	18728182
	ENSG00000100644	20964835
	ENSG00000112715	19293812
	ENSG00000118689	20656682
	ENSG00000141736	20818337
	ENSG00000141646	20940405
	ENSG00000134982	19136465
	ENSG00000107165	20215348
	ENSG00000123080	19196975
	ENSG00000141510	18941111
	ENSG00000136997	20940405
	ENSG00000111276	17586726
	ENSG00000137869	18429962
	ENSG00000136997	20878079
	ENSG00000139618	20810544
	ENSG00000153094	18941111
	ENSG00000141510	18728182
	ENSG00000105329	21067317
	ENSG00000105329	20940405
	ENSG00000091831	19706389
	ENSG00000101412	21292160
	ENSG00000125378	21145505
	ENSG00000026025	19771525
	ENSG00000121879	17586726
	ENSG00000136997	21292160
	ENSG00000141510	19196975
	ENSG00000198793	20805506
	ENSG00000105329	18922889
	ENSG00000171862	21040528
	ENSG00000181555	18632605
	ENSG00000124762	20851997
	ENSG00000136997	20804970
	ENSG00000153094	19486339
	ENSG00000057252	17934639
	ENSG00000134323	20804970
	ENSG00000147889	18765795
	ENSG00000149311	19477219
	ENSG00000186575	16180141
	ENSG00000134323	20980091
	ENSG00000171862	20851997
	ENSG00000153094	18327259
	ENSG00000187098	20550935
	ENSG00000109670	18719372
	ENSG00000122691	20406893
	ENSG00000136244	19390056
mir-203(MI0000283)
	ENSG00000073282	18311128
	ENSG00000112242	19864316
	ENSG00000168036	19047896
	ENSG00000184557	17622355
	ENSG00000097007	18538729
	ENSG00000146648	19047896
	ENSG00000105810	19843643
	ENSG00000140285	19759552
	ENSG00000133703	19047896
	ENSG00000136826	19935649
	ENSG00000105810	18381414
	ENSG00000171223	19759552
	ENSG00000121879	19047896
	ENSG00000026025	19843643
	ENSG00000073282	18483491
	ENSG00000157764	19047896
	ENSG00000143384	18381414
	ENSG00000141510	19047896
	ENSG00000169398	18381414
	ENSG00000147889	19396864
	ENSG00000138795	19015519
	ENSG00000019991	19396864
	ENSG00000186575	19396864
	ENSG00000097007	18538733
	ENSG00000197461	19396864
	ENSG00000124762	20219920
	ENSG00000136244	21279994
	ENSG00000124813	21368580
	ENSG00000124813	21159887
	ENSG00000232810	21279994
	ENSG00000196628	21038317
	ENSG00000184557	20698882
	ENSG00000141510	18483491
	ENSG00000105329	21038317
	ENSG00000184557	18483491
	ENSG00000087088	20219920
	ENSG00000092969	21038317
	ENSG00000196628	21125666
	ENSG00000170345	19759552
	ENSG00000073282	20219920
	ENSG00000105329	21125666
	ENSG00000177606	19759552
	ENSG00000125538	20981815
	ENSG00000232810	18419608
	ENSG00000092969	21125666
	ENSG00000136244	20981815
	ENSG00000115138	19849700
	ENSG00000232810	20981815
	ENSG00000125538	21279994
	ENSG00000141510	20702634
	ENSG00000089685	21368580
mir-202(MI0003130)
	ENSG00000107882	19022373
	ENSG00000125398	21389341
	ENSG00000135744	21266515
	ENSG00000115138	21266515
	ENSG00000137869	21389341
mir-205(MI0000285)
	ENSG00000180447	18698484
	ENSG00000065361	19244118
	ENSG00000105329	18376396
	ENSG00000122691	18698484
	ENSG00000111087	18698484
	ENSG00000139269	18698484
	ENSG00000074047	18698484
	ENSG00000073756	19891660
	ENSG00000171132	19244118
	ENSG00000107882	18698484
	ENSG00000106571	18698484
	ENSG00000150593	19593777
	ENSG00000133703	20093556
	ENSG00000125798	18698484
	ENSG00000065361	19238171
	ENSG00000110092	18698484
	ENSG00000171862	20103531
	ENSG00000118971	18698484
	ENSG00000112715	18320040
	ENSG00000186847	19190970
	ENSG00000104332	18698484
	ENSG00000103241	18698484
	ENSG00000163501	18698484
	ENSG00000164690	18698484
	ENSG00000176678	18698484
	ENSG00000175189	18698484
	ENSG00000105851	19276373
	ENSG00000002330	19033458
	ENSG00000176692	18698484
	ENSG00000184916	18698484
	ENSG00000115415	19033458
	ENSG00000124216	18698484
	ENSG00000039068	18698484
	ENSG00000178919	18698484
	ENSG00000101412	19244118
	ENSG00000105976	18376396
	ENSG00000072803	18698484
	ENSG00000133740	19244118
	ENSG00000139549	18698484
	ENSG00000049130	20473948
	ENSG00000049130	20621051
	ENSG00000169398	20598226
	ENSG00000110092	21330408
	ENSG00000107643	20859756
	ENSG00000105976	21277012
	ENSG00000145715	20065103
	ENSG00000039068	19502803
	ENSG00000142208	20530248
	ENSG00000254087	21330408
	ENSG00000142208	19276373
	ENSG00000124813	18698484
	ENSG00000102882	21330408
	ENSG00000141736	19276373
	ENSG00000105329	18698484
	ENSG00000077782	20065103
	ENSG00000033800	20065103
	ENSG00000169398	21330408
	ENSG00000065361	19276373
	ENSG00000164305	20103531
	ENSG00000113712	18698484
	ENSG00000122691	20473948
	ENSG00000197122	21330408
	ENSG00000121879	19276373
	ENSG00000125740	20065103
	ENSG00000168610	21330408
	ENSG00000134982	19190970
	ENSG00000142515	20378769
	ENSG00000105976	20621051
	ENSG00000150995	20065103
	ENSG00000136997	20621051
	ENSG00000100644	20378769
	ENSG00000142208	19033458
	ENSG00000050748	20065103
	ENSG00000136826	20621051
	ENSG00000169032	20065103
mir-204(MI0000284)
	ENSG00000096968	18308931
	ENSG00000157404	18308931
	ENSG00000159216	18308931
	ENSG00000185338	17934639
	ENSG00000143384	19070389
	ENSG00000112242	19864316
	ENSG00000172936	20302635
	ENSG00000146648	20369013
	ENSG00000096717	20634564
	ENSG00000211452	20691260
	ENSG00000171791	19074899
	ENSG00000106799	20056717
	ENSG00000163513	20056717
	ENSG00000124813	20039258
	ENSG00000171791	19070389
mir-19b-2(MI0000075)
mir-20a(MI0000076)
	ENSG00000116604	19666108
	ENSG00000085511	15944709
	ENSG00000168610	19559694
	ENSG00000101412	18836483
	ENSG00000168610	19073166
	ENSG00000104765	15944709
	ENSG00000139687	16461460
	ENSG00000007968	17135249
	ENSG00000079387	15944709
	ENSG00000133740	15944709
	ENSG00000171791	19666108
	ENSG00000140464	18832181
	ENSG00000166913	15944709
	ENSG00000204217	19390056
	ENSG00000102908	15944709
	ENSG00000136997	18836483
	ENSG00000182578	15944709
	ENSG00000163513	16461460
	ENSG00000112242	17135249
	ENSG00000133703	19047896
	ENSG00000165029	15944709
	ENSG00000131759	18832181
	ENSG00000168610	19390056
	ENSG00000166225	15944709
	ENSG00000136997	15944709
	ENSG00000147889	18596985
	ENSG00000103653	15944709
	ENSG00000121879	19047896
	ENSG00000151247	15944709
	ENSG00000188486	19597473
	ENSG00000159216	18832181
	ENSG00000096717	15944709
	ENSG00000101412	19175831
	ENSG00000101412	18596985
	ENSG00000096968	18773208
	ENSG00000116106	15944709
	ENSG00000157764	19047896
	ENSG00000113575	19597473
	ENSG00000171862	19175831
	ENSG00000134323	15944709
	ENSG00000120833	15944709
	ENSG00000175354	15944709
	ENSG00000141510	19047896
	ENSG00000104695	19597473
	ENSG00000159216	18773208
	ENSG00000007866	15944709
	ENSG00000124762	18941111
	ENSG00000101346	15944709
	ENSG00000110092	18695042
	ENSG00000112715	18320040
	ENSG00000136997	18941111
	ENSG00000112062	19559694
	ENSG00000136997	18777135
	ENSG00000169032	15944709
	ENSG00000101412	18025036
	ENSG00000128342	15944709
	ENSG00000171791	18941111
	ENSG00000168036	19559694
	ENSG00000110092	19074548
	ENSG00000100644	18632605
	ENSG00000101412	15944709
	ENSG00000182578	17589498
	ENSG00000124762	20089119
	ENSG00000070193	19559694
	ENSG00000138675	19073166
	ENSG00000136997	18632605
	ENSG00000168036	19047896
	ENSG00000007968	15944709
	ENSG00000173039	15944709
	ENSG00000159216	17589498
	ENSG00000136997	19690137
	ENSG00000125378	19559694
	ENSG00000012048	19048628
	ENSG00000101076	19073166
	ENSG00000148926	15944709
	ENSG00000101412	17135249
	ENSG00000146648	19047896
	ENSG00000112242	15944709
	ENSG00000136997	17943719
	ENSG00000101412	19066217
	ENSG00000111087	19351822
	ENSG00000110092	20406904
	ENSG00000168610	20583868
	ENSG00000101412	20639536
	ENSG00000146648	20818338
	ENSG00000136997	20851997
	ENSG00000101017	20485376
	ENSG00000100644	19893619
	ENSG00000142208	19074548
	ENSG00000118260	19074548
	ENSG00000112715	19893619
	ENSG00000133703	20818338
	ENSG00000177606	19074548
mir-200c(MI0000650)
	ENSG00000163501	18698484
	ENSG00000148053	19435871
	ENSG00000164690	18698484
	ENSG00000204287	19229866
	ENSG00000176678	18698484
	ENSG00000100393	19569050
	ENSG00000175189	18698484
	ENSG00000105329	18376396
	ENSG00000176692	18698484
	ENSG00000168036	18483486
	ENSG00000184916	18698484
	ENSG00000178919	18698484
	ENSG00000124216	18698484
	ENSG00000039068	18698484
	ENSG00000072803	18698484
	ENSG00000092969	18483486
	ENSG00000139549	18698484
	ENSG00000180447	18698484
	ENSG00000146648	19671845
	ENSG00000168036	18433021
	ENSG00000112242	19864316
	ENSG00000111087	18698484
	ENSG00000122691	18698484
	ENSG00000096717	19839049
	ENSG00000074047	18698484
	ENSG00000139269	18698484
	ENSG00000107882	18698484
	ENSG00000039068	18925646
	ENSG00000106571	18698484
	ENSG00000125798	18698484
	ENSG00000110092	18698484
	ENSG00000150593	19593777
	ENSG00000136826	19935649
	ENSG00000118971	18698484
	ENSG00000115414	19435871
	ENSG00000104332	18698484
	ENSG00000105976	18376396
	ENSG00000103241	18698484
	ENSG00000178568	20420713
	ENSG00000049130	20473948
	ENSG00000138798	20514023
	ENSG00000136997	20716115
	ENSG00000026103	20620960
	ENSG00000087088	21114921
	ENSG00000141510	21336307
	ENSG00000171791	21114921
mir-200b(MI0000342)
	ENSG00000111087	18698484
	ENSG00000139269	18698484
	ENSG00000096717	19839049
	ENSG00000074047	18698484
	ENSG00000107882	18698484
	ENSG00000105329	18376396
	ENSG00000110092	19074548
	ENSG00000106571	18698484
	ENSG00000112242	18942116
	ENSG00000125798	18698484
	ENSG00000146648	19671845
	ENSG00000127947	17702597
	ENSG00000110092	18698484
	ENSG00000148400	18942116
	ENSG00000118971	18698484
	ENSG00000150593	19593777
	ENSG00000197122	17702597
	ENSG00000104332	18698484
	ENSG00000171791	18942116
	ENSG00000103241	18698484
	ENSG00000163501	18698484
	ENSG00000171862	16762633
	ENSG00000164690	18698484
	ENSG00000113916	18942116
	ENSG00000176678	18698484
	ENSG00000100393	19569050
	ENSG00000175189	18698484
	ENSG00000176692	18698484
	ENSG00000184916	18698484
	ENSG00000124216	18698484
	ENSG00000178919	18698484
	ENSG00000039068	18698484
	ENSG00000072803	18698484
	ENSG00000139549	18698484
	ENSG00000073756	19891660
	ENSG00000180447	18698484
	ENSG00000105976	18376396
	ENSG00000122691	18698484
	ENSG00000091513	20390345
	ENSG00000138798	20514023
	ENSG00000142627	20956972
	ENSG00000134954	21081489
	ENSG00000112715	21357793
	ENSG00000114737	20548288
	ENSG00000105220	21389093
	ENSG00000121879	20005803
	ENSG00000110092	20514023
	ENSG00000162924	20852262
	ENSG00000158402	20514023
	ENSG00000102908	20852262
	ENSG00000111276	20514023
	ENSG00000105976	21389093
	ENSG00000124181	20514023
	ENSG00000110092	20683643
	ENSG00000141510	19839049
mir-497(MI0003138)
	ENSG00000101412	19175831
	ENSG00000171862	19175831
	ENSG00000141510	18677302
	ENSG00000171791	20053374
	ENSG00000171791	18677302
mir-496(MI0003136)
	ENSG00000188486	20505758
	ENSG00000157404	20505758
	ENSG00000121879	20505758
mir-499(MI0003183)
	ENSG00000081189	19828686
	ENSG00000197616	21030712
	ENSG00000141510	21186368
	ENSG00000081189	20733065
	ENSG00000114737	20549817
	ENSG00000204592	20447577
	ENSG00000181092	21136442
	ENSG00000129152	19828686
mir-498(MI0003142)
	ENSG00000125952	20819981
mir-493(MI0003132)
	ENSG00000124813	20960104
	ENSG00000115138	20960104
mir-492(MI0003131)
	ENSG00000086758	19851984
mir-495(MI0003135)
	ENSG00000176697	18632683
	ENSG00000146648	20818338
	ENSG00000168209	21258409
	ENSG00000133703	20818338
mir-494(MI0003134)
	ENSG00000171862	20006626
	ENSG00000164305	20006626
	ENSG00000105810	19925859
	ENSG00000066468	20837890
	ENSG00000101412	20878133
	ENSG00000159216	20807887
	ENSG00000174775	20878133
	ENSG00000177606	20878133
	ENSG00000142208	20837890
	ENSG00000128342	20837890
	ENSG00000171862	20837890
	ENSG00000067900	20837890
	ENSG00000089685	20807887
mir-326(MI0000808)
	ENSG00000148400	19955368
	ENSG00000134954	19838199
	ENSG00000111087	18756266
	ENSG00000128602	18756266
	ENSG00000067225	20667897
mir-328(MI0000804)
	ENSG00000186318	18986979
	ENSG00000146648	20818338
	ENSG00000186318	20375468
	ENSG00000097007	20211135
	ENSG00000137193	20211135
mir-324(MI0000813)
mir-325(MI0000824)
	ENSG00000136997	18451220
mir-330(MI0000803)
	ENSG00000142208	19597470
	ENSG00000070831	21149267
	ENSG00000101412	19597470
mir-331(MI0000812)
	ENSG00000141736	19584056
	ENSG00000103653	19229884
	ENSG00000101384	20510161
	ENSG00000142208	20931396
	ENSG00000169083	19584056
	ENSG00000135679	19229884
	ENSG00000141682	19229884
	ENSG00000072062	19229884
	ENSG00000172819	19229884
	ENSG00000101412	20510161
	ENSG00000141510	19229884
	ENSG00000105327	19229884
	ENSG00000110092	19229884
	ENSG00000124762	19229884
	ENSG00000146648	20931396
	ENSG00000141736	20931396
mir-329-1(MI0001725)
mir-329-2(MI0001726)
mir-4285(MI0015891)
mir-3138(MI0014161)
mir-1285-2(MI0006347)
mir-4272(MI0015880)
mir-126(MI0000471)
	ENSG00000146648	20097187
	ENSG00000137801	17540974
	ENSG00000105851	18663744
	ENSG00000101412	18521848
	ENSG00000142208	18185580
	ENSG00000139618	18185580
	ENSG00000167193	18602365
	ENSG00000110092	19074548
	ENSG00000141510	18185580
	ENSG00000137462	20083669
	ENSG00000140464	18832181
	ENSG00000105851	18694566
	ENSG00000141510	18521848
	ENSG00000041982	18185580
	ENSG00000096968	18773208
	ENSG00000131759	18832181
	ENSG00000105647	18694566
	ENSG00000168036	18433021
	ENSG00000133703	18185580
	ENSG00000159216	18832181
	ENSG00000136869	19843690
	ENSG00000149311	18185580
	ENSG00000159216	18773208
	ENSG00000064012	18185580
	ENSG00000121966	19996457
	ENSG00000041982	18373886
	ENSG00000147065	18776121
	ENSG00000162692	18227515
	ENSG00000121879	18185580
	ENSG00000184937	18776121
	ENSG00000138798	18193184
	ENSG00000143839	18647411
	ENSG00000112715	19223090
	ENSG00000121966	18647411
	ENSG00000138376	18185580
	ENSG00000117632	18555017
	ENSG00000169047	18834857
	ENSG00000167193	19767772
	ENSG00000051180	18185580
	ENSG00000100311	19917099
	ENSG00000146648	19493678
	ENSG00000127528	20364122
	ENSG00000049130	20431067
	ENSG00000138685	20489169
	ENSG00000110092	20620595
	ENSG00000134954	20671229
	ENSG00000163513	20701609
	ENSG00000118513	21079614
	ENSG00000124762	21148433
	ENSG00000128052	20816797
	ENSG00000112715	20364122
	ENSG00000149269	21148433
	ENSG00000112715	18694566
	ENSG00000125538	20083669
	ENSG00000112715	18694565
	ENSG00000105976	18834857
	ENSG00000142208	18987025
	ENSG00000142208	18663744
	ENSG00000136869	20083669
	ENSG00000138835	18834857
	ENSG00000133216	18987025
	ENSG00000112715	20816797
	ENSG00000121879	18663744
	ENSG00000175305	18834857
	ENSG00000105647	18663744
	ENSG00000164305	19996457
	ENSG00000105647	18987025
	ENSG00000157557	20671229
	ENSG00000130816	21165896
	ENSG00000112715	18987025
	ENSG00000112715	20529320
mir-127(MI0000472)
	ENSG00000145715	21343399
	ENSG00000105810	17581274
	ENSG00000113916	16766263
	ENSG00000136997	19530237
mir-128-1(MI0000447)
	ENSG00000171791	21143953
	ENSG00000140538	19370765
	ENSG00000142208	19010882
	ENSG00000087088	20924637
	ENSG00000105329	20054641
	ENSG00000130816	21372826
	ENSG00000140538	21143953
	ENSG00000124762	19010882
	ENSG00000232810	20388705
	ENSG00000106799	20054641
mir-128-2(MI0000727)
mir-129-1(MI0000252)
	ENSG00000148400	17150773
	ENSG00000137834	18189265
mir-129-2(MI0000473)
mir-130a(MI0000448)
	ENSG00000134323	14697198
	ENSG00000106004	17957028
	ENSG00000148400	14697198
	ENSG00000101412	14697198
	ENSG00000115008	17855557
	ENSG00000151615	14697198
	ENSG00000006128	17855557
	ENSG00000171862	14697198
	ENSG00000198719	14697198
	ENSG00000176697	14697198
	ENSG00000106004	14697198
	ENSG00000168610	14697198
	ENSG00000128342	14697198
	ENSG00000173039	20144951
	ENSG00000170365	14697198
	ENSG00000106004	20625274
	ENSG00000170345	21293178
	ENSG00000198793	21293178
	ENSG00000072310	21293178
mir-130b(MI0000748)
	ENSG00000164938	18974142
	ENSG00000124762	20101223
	ENSG00000168036	20676061
	ENSG00000164938	21112564
	ENSG00000153094	20176475
mir-132(MI0000449)
	ENSG00000175104	16885212
	ENSG00000176697	19958814
	ENSG00000176697	17994015
	ENSG00000096717	19819989
	ENSG00000173039	19819989
	ENSG00000184216	18759964
	ENSG00000108691	19819989
	ENSG00000134853	19768731
	ENSG00000184216	16885212
	ENSG00000175104	18759964
	ENSG00000136997	18451220
	ENSG00000100030	20307261
	ENSG00000100393	20418869
	ENSG00000017427	20497147
	ENSG00000145715	20676106
	ENSG00000135346	20300990
	ENSG00000125538	16885212
	ENSG00000142208	18577589
	ENSG00000136869	16885212
	ENSG00000136238	19850129
	ENSG00000118260	18577589
	ENSG00000232810	16885212
	ENSG00000111640	20300990
	ENSG00000118260	16260724
	ENSG00000132170	19843474
	ENSG00000105329	20949564
	ENSG00000133216	19958814
	ENSG00000118260	17994015
	ENSG00000109320	19819989
	ENSG00000118260	17002790
	ENSG00000118260	20418869
	ENSG00000102882	19958814
	ENSG00000100393	21118894
	ENSG00000118260	19850129
	ENSG00000169429	19819989
mir-133a-1(MI0000450)
	ENSG00000124813	18784367
	ENSG00000163513	19398468
	ENSG00000197616	19893015
	ENSG00000067225	18464261
	ENSG00000129152	17459947
	ENSG00000100968	20173049
	ENSG00000129152	19073597
	ENSG00000197616	21030712
	ENSG00000112658	19056878
	ENSG00000110092	19015276
	ENSG00000067560	20953121
	ENSG00000181856	19720047
	ENSG00000084207	21396852
	ENSG00000113658	18784367
	ENSG00000143384	20056941
	ENSG00000140443	20013939
	ENSG00000068305	20013939
	ENSG00000081189	20013939
	ENSG00000112658	17344217
	ENSG00000112658	19015276
	ENSG00000169194	20953121
	ENSG00000125538	20520763
	ENSG00000125845	18784367
	ENSG00000118515	20013939
	ENSG00000105329	19398468
mir-4271(MI0015879)
mir-1256(MI0006390)
mir-1257(MI0006391)
mir-3116-2(MI0014129)
mir-3116-1(MI0014128)
mir-3118-5(MI0014243)
mir-3118-4(MI0014207)
mir-3118-3(MI0014133)
mir-3118-2(MI0014132)
mir-1250(MI0006385)
mir-1251(MI0006386)
mir-1252(MI0006434)
mir-1253(MI0006387)
mir-1254(MI0006388)
mir-1255a(MI0006389)
mir-1255b-1(MI0006435)
mir-1255b-2(MI0006436)
mir-216a(MI0000292)
	ENSG00000171862	19543271
	ENSG00000105329	19543271
	ENSG00000164692	20713358
	ENSG00000027075	21199010
	ENSG00000152689	21199010
	ENSG00000132530	21199010
	ENSG00000070831	21149267
mir-3910-2(MI0016431)
mir-4323(MI0015853)
mir-3610(MI0016000)
mir-216b(MI0005569)
mir-4319(MI0015848)
mir-4320(MI0015849)
mir-4321(MI0015852)
mir-4322(MI0015851)
mir-4315-2(MI0015983)
mir-4316(MI0015845)
mir-3681(MI0016082)
mir-4318(MI0015847)
mir-1298(MI0003938)
mir-1299(MI0006359)
mir-1294(MI0006356)
mir-1295(MI0006357)
mir-1296(MI0003780)
	ENSG00000123374	20332239
	ENSG00000166508	20332239
mir-1297(MI0006358)
mir-27a(MI0000085)
	ENSG00000139687	19950226
	ENSG00000115461	19950226
	ENSG00000012048	19950226
	ENSG00000185591	18006846
	ENSG00000085563	18619946
	ENSG00000167779	19950226
	ENSG00000139618	19950226
	ENSG00000172845	18006846
	ENSG00000129965	19950226
	ENSG00000141510	19950226
	ENSG00000132170	19582879
	ENSG00000170312	18006846
	ENSG00000123268	19950226
	ENSG00000132170	20164187
	ENSG00000150907	19574223
	ENSG00000185591	19582879
	ENSG00000135744	19923380
	ENSG00000172845	19582879
	ENSG00000171862	16762633
	ENSG00000149311	19950226
	ENSG00000143839	19923380
	ENSG00000168040	19513126
	ENSG00000124762	19950226
	ENSG00000132646	19950226
	ENSG00000159216	19114653
	ENSG00000170312	19582879
	ENSG00000140443	19950226
	ENSG00000185591	16452179
	ENSG00000175387	18508316
	ENSG00000091831	20382698
	ENSG00000049130	20399246
	ENSG00000110092	20488920
	ENSG00000136158	20638779
	ENSG00000064393	20646448
	ENSG00000138379	20980549
	ENSG00000085563	21070600
	ENSG00000204592	21149577
	ENSG00000171791	21156786
	ENSG00000142627	20956972
	ENSG00000159216	19298589
	ENSG00000150907	20028871
	ENSG00000081189	20736237
	ENSG00000064393	20624637
	ENSG00000125398	21288128
	ENSG00000115461	19948051
	ENSG00000180772	19923380
	ENSG00000232810	20388705
	ENSG00000146648	21156786
	ENSG00000172845	20382698
	ENSG00000128714	21156786
	ENSG00000128714	20488920
	ENSG00000128052	21156786
	ENSG00000062822	19582879
	ENSG00000128052	20488920
	ENSG00000105976	21156786
	ENSG00000062822	18006846
	ENSG00000171862	20956972
	ENSG00000172845	20488920
	ENSG00000232810	20164187
	ENSG00000172845	21156786
	ENSG00000112715	19582879
	ENSG00000108342	19298589
	ENSG00000112715	20488920
	ENSG00000112715	18006846
	ENSG00000112715	21156786
	ENSG00000085563	20624637
	ENSG00000137745	19948051
	ENSG00000110092	21156786
mir-1291(MI0006353)
mir-1292(MI0006433)
mir-1293(MI0006355)
[truncated: 6,877 more rows]
