# Supplementary material for: A microRNA molecular modeling extension for prediction of colorectal cancer treatment
Source: BMC Cancer. 2015 Jun 18;15:472. doi: 10.1186/s12885-015-1437-0 (PMC4470004; doi:10.1186/s12885-015-1437-0)
Supplement: Additional file 2: — Experimentally based sensitivity score and model-based sensitivity score for treatments of ten signaling agents with and without consideration of miRNA expression data. [file 12885_2015_1437_MOESM2_ESM.csv]

Supplementary Information 2:		Experimental based sensitivity scores and model based sensitivity scores for the treatment of ten signaling agents with and without consideration of miRNA expression data.
With miRNA
Drug		COLO 205	HCC-2998	HCT-116	HCT-15	HT29	KM12	SW-620
Dasatinib	Experiment	7.5	4.78	5.77	6.22	7.57	5.24	5.04
Dasatinib	Simulation	7.12	4.23	5.98	6.18	7.29	5.01	5.25
Erlotinib	Experiment	4.5	4.14	5.25	5.48	4.27	4.18	4.28
Erlotinib	Simulation	4.12	4.11	5.68	5.79	4.48	4.21	4.56
Everolimus	Experiment	4.91	5.35	5.46	7.94	5.59	5.93	5.07
Everolimus	Simulation	4.76	5.21	5.68	7.82	5.46	5.85	5.31
Gefitinib	Experiment	5.19	4.96	5.14	5.28	5.39	5.09	5.1
Gefitinib	Simulation	5.15	4.89	5.11	5.18	5.58	5.18	5.04
Imatinib	Experiment	4.75	4.67	4.9	4.7	5.4	4.73	4.63
Imatinib	Simulation	4.88	4.42	4.89	4.25	5.62	4.56	4.34
Lapatinib	Experiment	5.12	4.93	4.94	5.36	5.75	5.35	5.31
Lapatinib	Simulation	5.04	5.11	5.09	5.31	5.34	5.21	5.08
Nilotinib	Experiment	5.91	6.02	5.69	5.34	5.71	5.57	5.47
Nilotinib	Simulation	5.75	6.13	5.78	5.69	5.98	5.26	5.18
Sorafenib	Experiment	5.82	5.87	5.99	5.83	5.76	6.11	5.69
Sorafenib	Simulation	5.61	5.53	6.25	6.02	5.45	5.97	5.39
Sunitinib	Experiment	5.31	6.67	5.92	5.93	5.95	7.9	5.84
Sunitinib	Simulation	5.13	6.31	5.77	5.47	5.72	6.79	5.49
Temsirolimus	Experiment	5.4	5.74	5.49	7.65	6.74	5.66	5.37
Temsirolimus	Simulation	5.15	5.31	5.21	7.14	6.28	5.31	5.31
Without miRNA
Drug		COLO 205	HCC-2998	HCT-116	HCT-15	HT29	KM12	SW-620
Dasatinib	Experiment	7.5	4.78	5.77	6.22	7.57	5.24	5.04
Dasatinib	Simulation	6.47	4.94	6.21	4.72	7.21	6.23	5.01
Erlotinib	Experiment	4.5	4.14	5.25	5.48	4.27	4.18	4.28
Erlotinib	Simulation	4.99	4.79	5.01	5.22	4.32	4.78	4.77
Everolimus	Experiment	4.91	5.35	5.46	7.94	5.59	5.93	5.07
Everolimus	Simulation	4.17	5.61	5.29	7.61	5.32	5.8	5.39
Gefitinib	Experiment	5.19	4.96	5.14	5.28	5.39	5.09	5.1
Gefitinib	Simulation	5.75	4.31	5.67	5.94	5.08	5.11	5.01
Imatinib	Experiment	4.75	4.67	4.9	4.7	5.4	4.73	4.63
Imatinib	Simulation	4.57	4.48	4.64	4.25	5.68	4.16	4.24
Lapatinib	Experiment	5.12	4.93	4.94	5.36	5.75	5.35	5.31
Lapatinib	Simulation	5.24	5.09	5.12	5.21	5.24	5.24	5.07
Nilotinib	Experiment	5.91	6.02	5.69	5.34	5.71	5.57	5.47
Nilotinib	Simulation	5.55	6.17	5.83	5.72	5.99	5.39	5.29
Sorafenib	Experiment	5.82	5.87	5.99	5.83	5.76	6.11	5.69
Sorafenib	Simulation	5.61	5.53	6.25	6.02	5.45	5.97	5.39
Sunitinib	Experiment	5.31	6.67	5.92	5.93	5.95	7.9	5.84
Sunitinib	Simulation	5.08	6.2	5.61	5.06	5.23	6.89	5.18
Temsirolimus	Experiment	5.4	5.74	5.49	7.65	6.74	5.66	5.37
Temsirolimus	Simulation	5.15	5.31	5.21	7.14	6.28	5.31	5.31
