# Supplementary material for: A microRNA molecular modeling extension for prediction of colorectal cancer treatment
Source: BMC Cancer. 2015 Jun 18;15:472. doi: 10.1186/s12885-015-1437-0 (PMC4470004; doi:10.1186/s12885-015-1437-0)
Supplement: Additional file 3: — Patient Information. [file 12885_2015_1437_MOESM3_ESM.csv]

Supplementary Information 3:	Patient Information
Colon Patient	Sirolimus Response	LY294002 Response	MSS/MSI	age_at_initial_pathologic_diagnosis	race	pathologic_stage	Gender	colon_polyps_present	date_of_form_completion	vital_status
AA-2678	No	No	MSS	43	WHITE	Stage IIIB	Female	NO	2010-10-25	Alive
A6-3807	No	No	MSS	53	WHITE	Stage IIIC	Female	YES	2010-10-26	Alive
A6-3808	No	No	MSS	73	WHITE	Stage IIA	Male	NO	2010-10-11	Alive
A6-4105	No	No	MSS	79	WHITE	Stage IIA	Male	YES	2011-6-24	Dead
A6-4107	No	No	MSS	57	WHITE	Stage IIIB	Female	NO	2011-2-4	Alive
A6-5664	No	Yes	MSS	80	BLACK OR AFRICAN AMERICAN	Stage IIIC	Male	YES	2011-8-31	Alive
A6-5667	No	No	MSS	40	WHITE	Stage IIIB	FEMALE	NO	2011-6-27	Alive
A6-6141	No	Yes	MSS	31	BLACK OR AFRICAN AMERICAN	Stage IIA	Male	[Not Available]	2011-6-17	Alive
AU-3779	No	No	MSS	80	WHITE	Stage IIA	Male	NO	2010-12-28	Alive
D5-7000	No	No	MSS	79	WHITE	Stage I	Male	NO	2011-7-18	Alive
DM-A1D6	No	No	MSS	88	WHITE	Stage IIA	Female	[Not Available]	2011-5-00	Dead
A6-3809	Yes	No	MSI	71	WHITE	Stage IIIB	Female	YES	2010-10-29	Alive
A6-5661	Yes	Yes	MSI	80	BLACK OR AFRICAN AMERICAN	Stage IIA	Female	YES	2011-5-27	Alive
A6-5665	Yes	Yes	MSI	84	WHITE	Stage IIA	Female	YES	2011-5-20	Alive
A6-6653	Yes	Yes	MSI	82	WHITE	Stage I	Male	NO	2011-6-10	Alive
AY-6197	Yes	Yes	MSI	60	WHITE	Stage IIA	Male	NO	2011-4-14	Alive
CK-5913	Yes	Yes	MSI	58	WHITE	Stage IIA	Female	NO	2011-6-00	Alive
DM-A1HB	No	No	MSI	75	WHITE	Stage IIIB	Male	NO	2011-5-00	Alive
G4-6293	Yes	Yes	MSI	49	WHITE	Stage III	Female	YES	2011-6-27	Alive
G4-6309	No	Yes	MSI	40	BLACK OR AFRICAN AMERICAN	Stage IIIB	Female	YES	2011-8-2	Alive
G4-6321	Yes	No	MSI	60	WHITE	Stage III	Female	YES	2011-7-13	Alive
G4-6588	Yes	Yes	MSI	58	WHITE	Stage IIA	Male	NO	2011-7-11	Alive
