# Supplementary material for: A microRNA molecular modeling extension for prediction of colorectal cancer treatment
Source: BMC Cancer. 2015 Jun 18;15:472. doi: 10.1186/s12885-015-1437-0 (PMC4470004; doi:10.1186/s12885-015-1437-0)
Supplement: Additional file 4: — Comparison result between treatment state and control state from the FCA analysis. [file 12885_2015_1437_MOESM4_ESM.xls]

## Sheet: Sheet1
List of model components that are highly upregulated or downregulated during the flux comparison within patients of different colon cancer stages
MSI/MSS Comparison	Cellular Component	Cancer Stage I	Cancer Stage II	Cancer Stage III
miRNA	mir-18a	0.67	0.64	0.87
miRNA	mir-19a	0.59	0.53	0.88
miRNA	mir-20a	0.87	0.94	0.59
miRNA	mir-21	0.94	0.91	0.61
miRNA	mir-30a	1.98	2.03	2.16
miRNA	mir-31	0.87	0.88	0.52
miRNA	mir-92	0.62	0.79	0.95
miRNA	mir-96	0.93	0.97	0.71
miRNA	mir-143	2.02	2.15	2.78
miRNA	mir-145	3.02	2.56	2.71
miRNA	mir-181b	0.91	0.86	0.74
miRNA	mir-183	0.97	0.88	0.63
miRNA	mir-195	0.89	0.91	0.94
miRNA	mir-200b	1.98	2.88	2.59
miRNA	mir-203	0.58	0.61	0.86
miRNA	mir-224	0.71	0.59	0.92
miRNA	mir-378	2.79	2.16	2.33
protein	GHR	2.11	2.94	1.86
protein	BTC	1.53	2.17	2.38
protein	EREG	2.61	1.77	2.53
protein	ERBB2	1.66	1.73	1.94
protein	ERBB3	1.78	1.96	1.99
protein	HBEGF	2.19	2.75	1.88
protein	TGFA	2.52	2.38	3.21
protein	JAK1	2.41	3.15	2.91
protein	JAK3	2.74	2.58	3.47
protein	IL7	1.97	3.21	2.58
protein	IL13	3.02	2.27	3.18
protein	IL6ST	2.08	2.47	2.87
protein	MAP2K6	3.11	3.24	1.87
protein	MAP3K1	2.78	3.66	2.39
protein	MAPK11	1.72	1.78	1.99
protein	MAPK7	2.12	1.53	3.21
protein	ERK1	2.11	1.82	1.92
protein	MEK2	1.63	1.78	1.76

## Sheet: Sheet2
The FCA analysis of the comparison between the state of Sirolimus treatment and control state.	Only miRNA components are shown here whose downregulation is larger than 15%.	Only protein components are shown here whose upregulation is larger than 3 fold-change.
Sirolimus Treatment VS. Control	Cellular Component	Patient DM-A1HB (fold-change)	Patient G4-6309 (fold-change)	Average fold-change on MSI patients
miRNA	let-7a	0.95	0.81	0.9
miRNA	mir-10b	0.87	0.82	0.84
miRNA	mir-20a	0.74	0.85	0.82
miRNA	mir-21	1.03	1.05	0.79
miRNA	mir-30	0.82	0.77	0.8
miRNA	mir-99	0.67	0.68	0.7
miRNA	mir-106a	1.06	0.98	0.62
miRNA	mir-125	0.97	0.9	0.93
miRNA	mir-133	0.93	0.87	0.91
miRNA	mir-143	0.98	0.97	0.67
miRNA	mir-145	0.99	0.98	0.56
miRNA	mir-195	0.82	0.89	0.81
miRNA	mir-203	0.56	0.67	0.59
miRNA	mir-221	1.01	0.95	0.62
miRNA	mir-328	0.76	0.79	0.71
miRNA	mir-375	0.71	0.69	0.68
miRNA	mir-455	0.68	0.74	0.72
miRNA	mir-510	0.93	0.96	0.65
protein	NRG1	3.65	4.21	1.98
protein	ERBB3	3.23	3.98	2.07
protein	CREB	4.21	3.45	2.03
protein	PDGFC	5.32	4.23	1.78
protein	PDGFRA	4.12	3.11	2.32
protein	FYN	3.87	3.96	1.97

## Sheet: Sheet3
The FCA analysis of comparison between LY-294002 treatment and control state.	Only miRNA components are shown here whose upregulation is larger than 1.5 fold-change or downregulation is larger than 20%.
LY-294002 Treatment VS. Control	Cellular Component	Patient A6-5664 (fold-change)	Patient A6-6141 (fold-change)	Average fold-change on MSS patients
miRNA	mir-21	0.77	0.65	2.78
miRNA	mir-140	0.89	0.76	3.21
miRNA	mir-188	0.69	0.72	3.01
miRNA	mir-216	0.63	0.74	3.47
miRNA	mir-224	0.76	0.71	2.34
miRNA	mir-374	0.68	0.8	3.62
miRNA	mir-503	0.73	0.7	2.01
miRNA	mir-675	0.67	0.77	2.82
LY-294002 Treatment VS. Control	Cellular Component	Patient A6-3809 (fold-change)	Patient DM-A1HB (fold-change)	Patient G4-6321 (fold-change)	Average fold-change on MSI patients
miRNA	mir-21	1.02	1.03	1	0.83
miRNA	mir-34a	0.98	1.07	0.99	0.77
miRNA	mir-95	1.08	1.07	1.01	0.72
miRNA	mir-135a	1.05	0.97	0.96	0.88
miRNA	mir-320	0.98	1.01	1	0.63
protein	CCNA2	2.48	3.11	2.76	1.34
protein	CCND1	3.05	1.98	2.03	1.23
protein	CDK3	2.6	2.87	3.24	1.45
protein	E2F2	3.67	3.41	3.76	1.43
protein	CDK4	3.59	2.78	1.97	1.37
protein	E2F4	4.23	3.79	3.21	1.68
